# Supplementary material for: CHROMOMETHYLASE3 governs male fertility to affect seed production in tomato
Source: Hortic Res. 2025 May 29;12(9):uhaf143. doi: 10.1093/hr/uhaf143 (PMC12313338; doi:10.1093/hr/uhaf143)
Supplement: Web_Material_uhaf143 [file web_material_uhaf143.zip]

Archive with 2 entries (2 files):
- Supplement Table 1 & 6.pdf
- Supplementary Figures.pdf
